# Supplementary material for: Psychosocial factors and hospitalisations for COVID-19: Prospective cohort study based on a community sample
Source: Brain Behav Immun. 2020 Oct;89:569–78. doi: 10.1016/j.bbi.2020.06.021 (PMC7297693; doi:10.1016/j.bbi.2020.06.021)
Supplement: Supplementary data 2 [file mmc2.xml]

<?xml version="1.0" encoding="UTF-8" standalone="no"?><data:data><datasets><author>david.batty@ucl.ac.uk</author><type>0</type><dataset><value>1</value><reason>The authors do not have permission to share data</reason><comments/></dataset></datasets></data:data>
